# Supplementary material for: Reshaped three-body interactions and the observation of an Efimov state in the continuum
Source: Nat Commun. 2024 Mar 8;15:2127. doi: 10.1038/s41467-024-46353-1 (PMC10923905; doi:10.1038/s41467-024-46353-1)
Supplement: Supplementary file 3 — Source Data [file 41467_2024_46353_MOESM3_ESM.xlsx]

## Sheet: Sheet1
a (a0)	283			265			248			197			185			176			164			160			157			156			151
Ed (MHz)	5.28			6.62			6			9.6			10.6			11.4			12.8			13.3			13.6			13.8			14.35
	time (ms)	number	err	time (ms)	number	err	time (ms)	number	err	time (ms)	number	err	time (ms)	number	err	time (ms)	number	err	time (ms)	number	err	time (ms)	number	err	time (ms)	number	err	time (ms)	number	err	time (ms)	number	err
	0.016	1.01939	0.0199062	0.01	1.00344	0.0286987	0.02	1.03451	0.0349935	0.01	0.989086	0.0373417	0.01	1.03335	0.0245457	0.034	0.971803	0.0135189	0.01	1.0007	0.0276633	0.01	1.00889	0.0331283	0.01	1.01133	0.0461076	0.014	0.992311	0.0443797	0.01	1.01413	0.0298789
	0.018	1.06199	0.0322446	0.012	0.967238	0.0165796	0.022	0.968799	0.0311096	0.012	1.00964	0.022381	0.012	0.986989	0.0268736	0.036	0.996504	0.0349815	0.012	0.999138	0.0235536	0.012	1.01138	0.0279354	0.012	0.988842	0.0313098	0.016	0.960322	0.0444536	0.012	0.96775	0.0331012
	0.02	0.998031	0.020082	0.014	0.959439	0.0163286	0.024	0.991407	0.0338434	0.014	0.943793	0.0467058	0.014	1.00361	0.0191932	0.038	0.980398	0.0172898	0.014	0.993831	0.0234066	0.014	1.01491	0.0167451	0.014	0.967089	0.0465463	0.018	0.992286	0.0488094	0.014	1.0012	0.0261201
	0.022	0.957052	0.0246249	0.016	0.954322	0.0185994	0.026	0.97894	0.0297409	0.016	0.995145	0.0287503	0.016	1.00462	0.0237648	0.04	0.965702	0.0184408	0.016	0.948018	0.0435064	0.016	0.980008	0.0288576	0.016	1.00958	0.0453761	0.02	1.07784	0.0475492	0.016	0.985504	0.0264579
	0.024	0.940952	0.016579	0.018	1.05264	0.0300407	0.028	1.01821	0.0355226	0.018	0.998766	0.029992	0.018	0.988158	0.0202289	0.044	0.977751	0.0233021	0.018	0.990677	0.0187891	0.018	0.979435	0.0257979	0.02	0.94167	0.0542884	0.022	0.992231	0.0302206	0.018	1.01003	0.024466
	0.026	1.00695	0.0158739	0.02	1.0013	0.0175681	0.03	1.00695	0.0294357	0.02	0.995459	0.0346064	0.02	1.01732	0.0203284	0.046	0.970004	0.0276402	0.02	0.962504	0.0212788	0.02	0.957351	0.0361028	0.022	0.987156	0.046717	0.024	0.993467	0.0575953	0.02	0.972246	0.0178435
	0.028	1.00739	0.0137434	0.022	1.00144	0.0309999	0.032	0.993635	0.0215574	0.022	1.00234	0.0352999	0.022	1.03627	0.0240482	0.048	1.04479	0.0176717	0.022	1.01543	0.0285327	0.022	0.988961	0.0333017	0.024	1.01369	0.0444255	0.026	0.973222	0.0327663	0.022	1.02169	0.026974
	0.03	0.97742	0.0207285	0.024	0.976131	0.0268594	0.034	0.974184	0.034788	0.024	0.992255	0.0364407	0.024	1.01836	0.0256478	0.05	1.02717	0.0189438	0.024	0.964829	0.0340059	0.024	0.994247	0.0186825	0.026	1.02017	0.0431181	0.028	1.04864	0.0325818	0.024	1.02525	0.0179218
	0.032	0.973772	0.0432741	0.026	1.03052	0.0304068	0.036	1.00457	0.0260324	0.026	0.971741	0.0326888	0.026	0.943549	0.0218992	0.052	0.987504	0.0306971	0.026	1.03421	0.0214123	0.026	0.972989	0.0309648	0.028	0.946086	0.0339013	0.032	1.04414	0.0272646	0.026	0.970463	0.0356705
	0.034	0.98914	0.0362317	0.028	1.01991	0.0124265	0.038	1.02067	0.0276501	0.028	0.957102	0.0427259	0.028	1.02407	0.0205748	0.054	1.03759	0.0329963	0.028	0.977169	0.0229397	0.028	1.00177	0.0162544	0.03	0.937722	0.0349924	0.034	0.914234	0.0561764	0.028	0.96158	0.0278976
	0.036	0.991286	0.0303391	0.03	1.00751	0.018144	0.04	1.00226	0.0273109	0.03	0.965357	0.0242482	0.03	0.970515	0.0281649	0.058	1.01937	0.0233357	0.03	1.04991	0.0249405	0.03	1.00236	0.0318408	0.034	0.959554	0.0464105	0.036	1.04491	0.0375462	0.03	0.982608	0.0304387
	0.038	1.04378	0.0217354	0.032	1.00084	0.0144106	0.042	0.960533	0.030677	0.032	1.01249	0.0332653	0.032	0.943448	0.0238245	0.06	1.00081	0.0243375	0.032	0.964845	0.03561	0.032	1.03154	0.0208197	0.036	0.977902	0.046016	0.038	1.04538	0.054868	0.032	1.00525	0.0257459
	0.04	0.977044	0.0402241	0.036	1.00949	0.0273569	0.044	0.984979	0.0309948	0.034	1.02894	0.0443939	0.034	0.999458	0.0315221	0.062	0.989006	0.0292818	0.034	0.956837	0.0237097	0.034	0.992555	0.0339702	0.038	1.03123	0.0574274	0.04	1.03	0.0387856	0.034	1.00569	0.0226512
	0.042	1.00872	0.0192462	0.038	1.00072	0.0313027	0.046	1.01502	0.0234086	0.036	1.02446	0.0283248	0.036	1.01915	0.0237674	0.064	1.00973	0.0186969	0.036	1.002	0.0280192	0.036	0.996899	0.023436	0.04	1.01577	0.0321707	0.042	1.02639	0.0411036	0.036	1.0037	0.0281499
	0.044	1.0087	0.0327103	0.04	0.995928	0.0121637	0.048	1.04535	0.032362	0.038	1.02815	0.0429602	0.038	1.01166	0.0234012	0.066	0.970743	0.0281332	0.038	1.04176	0.0240457	0.038	1.0016	0.0251377	0.042	0.988086	0.0323966	0.044	0.980653	0.0355993	0.038	0.957281	0.0155498
	0.046	1.02753	0.0335958	0.042	1.00476	0.0262103	0.05	1.01347	0.021848	0.04	1.00356	0.0183072	0.04	0.976571	0.0259139	0.068	1.0032	0.0225936	0.04	1.03519	0.0162269	0.04	0.986461	0.0243116	0.044	0.946889	0.0313552	0.046	0.971396	0.0498775	0.04	1.01225	0.0204359
	0.048	1.00982	0.0279199	0.044	0.98057	0.0308904	0.052	0.965515	0.016883	0.042	0.993329	0.0247756	0.042	0.982653	0.0246853	0.07	0.973473	0.024186	0.042	1.01172	0.0174579	0.042	0.987736	0.0230559	0.046	1.00397	0.0501373	0.048	1.0091	0.0459211	0.042	1.02856	0.0306862
	0.05	0.975186	0.0433561	0.046	0.954981	0.0180818	0.054	0.99497	0.0253177	0.044	1.04124	0.0351598	0.044	1.0176	0.0198836	0.072	0.966876	0.0436835	0.044	0.97477	0.0217244	0.044	1.00474	0.0358815	0.048	1.02973	0.0456342	0.05	1.02591	0.0367555	0.044	1.03245	0.0207887
	0.052	0.97226	0.0224978	0.048	1.01654	0.0246051	0.056	0.98404	0.0224715	0.046	1.02105	0.0285865	0.046	0.995067	0.0308707	0.074	1.01232	0.0251069	0.046	1.02916	0.0289619	0.046	0.925605	0.0198963	0.05	1.12988	0.0536817	0.052	0.88135	0.0393686	0.048	0.970842	0.0228888
	0.054	0.940072	0.0453391	0.05	1.04354	0.029267	0.058	1.04201	0.0208213	0.048	1.00371	0.0301537	0.048	0.975875	0.0144578	0.076	1.02434	0.0239915	0.048	1.02152	0.0190185	0.048	0.994775	0.0226227	0.052	1.03042	0.0380772	0.054	1.06318	0.0418208	0.05	0.979171	0.0142706
	0.056	1.02387	0.0362841	0.054	0.997314	0.0303871	0.06	0.985521	0.0188285	0.05	0.944864	0.027335	0.05	0.987387	0.0252556	0.078	1.00698	0.016007	0.05	0.996545	0.0231773	0.05	1.0008	0.0223638	0.054	0.934799	0.0402659	0.056	1.00155	0.0278614	0.052	0.99063	0.0211833
	0.058	0.979903	0.0343457	0.058	1.02028	0.015869	0.064	0.989893	0.0224065	0.052	0.994068	0.0234398	0.052	0.993451	0.0190462	0.08	1.03581	0.0248848	0.052	0.989637	0.0226822	0.052	0.979844	0.0245667	0.056	0.932542	0.0440344	0.058	1.00915	0.036696	0.054	1.02311	0.0222844
	0.06	0.987935	0.0324914	0.062	0.981352	0.0317245	0.066	0.981831	0.0225575	0.054	0.986444	0.0296061	0.054	1.00559	0.0203411	0.082	1.02716	0.0189356	0.054	1.02909	0.0241757	0.054	1.00654	0.0261754	0.058	0.949119	0.0423803	0.06	0.972959	0.0406041	0.056	0.9846	0.0275244
	0.062	0.941763	0.026479	0.064	0.960029	0.0310482	0.068	1.01475	0.0215021	0.056	0.99637	0.0443765	0.056	1.05229	0.0259808	0.084	1.02945	0.0247625	0.056	1.00741	0.0335496	0.056	0.969699	0.0395132	0.06	1.03764	0.0289055	0.062	0.956738	0.0433762	0.058	1.04218	0.0301144
	0.064	1.04515	0.0346561	0.066	0.992562	0.0369535	0.07	0.982351	0.0262481	0.058	1.06705	0.0341644	0.058	0.987656	0.0204144	0.086	1.01107	0.0115775	0.058	0.975443	0.023061	0.058	0.996278	0.0307788	0.062	1.08018	0.0379753	0.066	0.992167	0.0281991	0.06	0.989441	0.0296501
	0.066	1.038	0.0538613	0.068	1.04045	0.0275501	0.074	0.965477	0.0250294	0.06	1.10864	0.0259136	0.06	0.965582	0.025956	0.088	0.98631	0.0305454	0.06	1.05317	0.0324043	0.06	1.022	0.0274195	0.066	1.03787	0.0390082	0.068	0.989955	0.0452389	0.062	0.967216	0.0244318
	0.068	0.988396	0.0405669	0.07	1.05211	0.0385236	0.076	1.01885	0.0210045	0.062	1.00659	0.0388543	0.062	1.01006	0.0273761	0.09	0.961044	0.0265005	0.062	1.03742	0.0196834	0.062	1.00668	0.0225988	0.068	1.00666	0.0555414	0.07	0.960288	0.0482565	0.064	1.01834	0.0250975
	0.07	0.997721	0.0358072	0.072	1.02911	0.0294333	0.078	1.00916	0.021651	0.064	0.972027	0.0190338	0.068	0.976013	0.0229391	0.092	1.00912	0.0186438	0.064	1.00422	0.0136557	0.064	1.01731	0.0219984	0.07	0.985499	0.0272576	0.072	0.936041	0.0462562	0.066	1.02177	0.0348468
	0.072	0.910286	0.0446636	0.074	1.01787	0.0207157	0.08	1.02065	0.0247576	0.066	1.019	0.0332737	0.07	1.0194	0.016855	0.094	0.979284	0.0255586	0.066	0.978448	0.0219505	0.066	0.979672	0.0174083	0.072	1.00587	0.0369637	0.074	0.974399	0.0354337	0.068	1.02423	0.024162
	0.074	1.07903	0.0440622	0.076	1.01108	0.0226188	0.082	0.940449	0.0232528	0.068	1.01071	0.0409832	0.072	1.01038	0.0359452	0.096	0.992486	0.0306889	0.068	0.973943	0.0331938	0.07	0.977126	0.0263696	0.074	0.967349	0.031642	0.076	1.00875	0.0480433	0.07	0.983235	0.0261234
	0.076	1.02916	0.0372375	0.078	0.981327	0.0337722	0.084	1.02496	0.0147805	0.07	1.02514	0.0351944	0.074	1.03822	0.0175937	0.098	1.00877	0.0239423	0.07	0.986692	0.0240273	0.072	0.989357	0.0198821	0.076	1.03846	0.034687	0.078	0.990559	0.0508924	0.072	0.98723	0.0300597
	0.078	0.998319	0.021935	0.08	1.01168	0.0365376	0.086	1.03482	0.0179227	0.072	1.05409	0.034675	0.076	0.997154	0.0239682	0.1	0.987063	0.0245653	0.072	0.99549	0.0252152	0.074	0.972797	0.0391124	0.078	0.998345	0.0290701	0.08	1.02758	0.0439639	0.074	0.987092	0.0215541
	0.08	1.01302	0.0338473	0.082	1.02122	0.0319453	0.088	0.980176	0.0185242	0.074	0.978121	0.0372406	0.078	0.978595	0.0241509	0.102	1.02048	0.0190202	0.074	1.00565	0.0256757	0.076	0.993873	0.0202077	0.08	1.02188	0.0364975	0.082	0.983312	0.0585725	0.076	0.976672	0.0271812
	0.082	1.01109	0.0449095	0.084	0.966715	0.0203857	0.09	1.01335	0.0254098	0.076	0.99039	0.0292711	0.08	0.990642	0.0194403	0.104	1.02025	0.011705	0.076	0.977713	0.024814	0.078	1.00655	0.0195746	0.082	0.963368	0.0217157	0.084	1.07945	0.034891	0.078	0.962306	0.0320105
	0.084	1.04734	0.0296903	0.086	0.993703	0.0179988	0.092	0.982558	0.0191079	0.08	0.965276	0.0503843	0.082	0.997423	0.0267773	0.106	1.02839	0.0178016	0.078	0.993333	0.0194855	0.08	0.967713	0.0311862	0.084	1.00051	0.0407816	0.088	0.976494	0.0266533	0.08	1.0083	0.0275638
	0.086	0.936358	0.0427505	0.088	1.00646	0.0262704	0.094	1.00834	0.0221355	0.082	1.06354	0.0379313	0.084	0.988826	0.0306736	0.108	1.00999	0.0236738	0.08	1.00333	0.0289523	0.082	1.00506	0.0227029	0.086	1.08185	0.0329645	0.09	0.979051	0.0492494	0.082	1.01107	0.0195732
	0.088	0.97386	0.0436717	0.09	0.993065	0.0163004	0.098	1.02	0.0248912	0.084	1.05706	0.0364846	0.086	1.03356	0.029096	0.11	1.0038	0.0328757	0.082	0.99906	0.0245285	0.084	1.04239	0.0259001	0.088	1.00848	0.0404259	0.092	1.03611	0.0611975	0.084	1.04392	0.0282396
	0.09	1.04664	0.0377456	0.092	1.04072	0.0270571	0.1	0.961729	0.0251951	0.086	1.01501	0.0244377	0.09	1.01854	0.0292099	0.112	0.985179	0.0169706	0.084	0.985248	0.0279498	0.086	0.976679	0.0163442	0.09	1.001	0.0373486	0.094	0.997376	0.0368174	0.086	1.02095	0.0269932
	0.092	1.01534	0.0293711	0.094	1.01688	0.0282174	0.102	1.00187	0.0343134	0.088	0.995017	0.0301532	0.092	0.993325	0.0178067	0.114	1.00953	0.0128691	0.086	1.01467	0.0257166	0.088	1.05854	0.025627	0.094	0.985011	0.0418695	0.096	0.994143	0.0245501	0.088	1.0092	0.025198
	0.094	1.00967	0.0263111	0.096	1.00835	0.0179994	0.104	0.979185	0.0323491	0.09	0.950393	0.0371148	0.094	0.971312	0.028572	0.118	0.966985	0.0108436	0.088	0.998345	0.0269347	0.09	1.00505	0.0188454	0.096	0.961371	0.0631874	0.098	0.988025	0.0486525	0.09	0.999968	0.0258148
	0.096	1.00135	0.0221869	0.098	1.00176	0.0208951	0.106	1.03686	0.0255397	0.092	0.973969	0.038577	0.096	1.00972	0.0184383	0.12	1.00002	0.0229712	0.09	1.01149	0.019884	0.092	1.04668	0.0264423	0.098	1.05964	0.0345153	0.1	1.00526	0.0423596	0.092	1.01871	0.031478
	0.098	1.00308	0.0391019	0.1	1.02291	0.0307131	0.108	1.02091	0.0268754	0.094	0.981241	0.0391269	0.098	0.974666	0.0246444	0.122	0.984348	0.0283165	0.092	0.969199	0.0249746	0.094	1.00743	0.0276802	0.1	1.01068	0.0321046				0.094	0.972607	0.0398496
	0.1	1.01369	0.0327625	0.102	1.00228	0.0231954	0.11	1.02177	0.0296156	0.096	0.973897	0.0348474	0.1	1.01631	0.0338905	0.124	0.985224	0.0193581	0.094	1.0199	0.027824	0.096	1.01719	0.0240574	0.102	1.00621	0.0306175				0.096	1.02883	0.0260676
	0.104	0.980828	0.0389737	0.106	0.961413	0.0163235	0.112	0.963359	0.034989	0.098	1.00464	0.033396	0.102	0.997312	0.0227883	0.126	1.03927	0.0188233	0.096	0.982526	0.0173299	0.098	1.0586	0.0205788	0.104	0.962991	0.0432526				0.098	1.02013	0.0244655
	0.106	0.969313	0.0269387	0.108	0.995042	0.0288221	0.114	1.01996	0.0312061	0.1	0.979428	0.0276086	0.106	0.995562	0.032476	0.128	1.00094	0.0262832	0.098	1.01615	0.033539	0.1	1.0439	0.0341061	0.106	0.997623	0.0534661				0.1	1.01162	0.0248492
	0.108	0.991552	0.042496	0.11	1.05246	0.0218486	0.116	0.99861	0.0275141	0.102	1.01601	0.035531	0.108	0.985017	0.0270112	0.13	1.0083	0.0219589	0.1	0.966163	0.0222776	0.102	1.01186	0.0251468	0.108	0.94135	0.0477436				0.102	1.00091	0.0216451
	0.11	1.03543	0.0248622	0.112	1.04235	0.0198832	0.118	1.00781	0.0361102	0.104	0.956605	0.0297845	0.11	0.928688	0.0363176	0.132	0.972241	0.0277743	0.102	1.02036	0.02827	0.104	0.989143	0.0261264	0.11	0.994972	0.0401878				0.104	0.963421	0.0207116
	0.112	1.05609	0.0342086	0.114	0.988872	0.0144734				0.106	0.988253	0.0267706	0.112	0.980466	0.0334197	0.134	1.04035	0.0238901	0.104	1.01242	0.0234314	0.106	1.01758	0.032134	0.112	1.01095	0.04153				0.106	0.974492	0.025266
	0.114	1.0096	0.0382672	0.116	0.998982	0.0155701				0.108	0.984622	0.0250949	0.114	0.994209	0.0230465	0.136	0.980959	0.0160671	0.106	1.05005	0.031502	0.108	1.04083	0.0206622	0.114	0.995364	0.0456655				0.108	0.984289	0.022666
	0.116	0.964244	0.0270248	0.118	0.994616	0.0202776				0.11	1.00293	0.0301663	0.116	1.02129	0.0292568	0.138	1.02744	0.027169	0.108	0.976446	0.0297212	0.11	0.993731	0.0321593	0.116	1.02474	0.0487397				0.11	1.03314	0.0292753
	0.118	1.02227	0.012058	0.12	1.00592	0.0327686				0.112	1.03867	0.0260115	0.118	0.956478	0.0250829	0.14	0.993703	0.0253819	0.11	0.99495	0.0233952	0.112	1.02283	0.0344598	0.118	0.995381	0.0489559				0.112	1.01159	0.0163782
				0.124	1.00069	0.0204759				0.114	0.991306	0.0277942	0.12	1.0254	0.0194589	0.142	0.995123	0.0215421	0.112	0.998504	0.0269797	0.114	1.04463	0.0355906	0.12	1.00938	0.0430907				0.114	1.01499	0.0227744
				0.126	0.985791	0.0218943				0.116	0.98858	0.027554	0.122	1.04411	0.0225582	0.144	1.00462	0.026269	0.114	1.02529	0.0247127	0.116	0.988848	0.0536257	0.122	1.01178	0.037633				0.116	0.991855	0.0313088
				0.128	0.972077	0.0275823				0.118	0.977552	0.0352568	0.124	1.04671	0.0231371	0.146	0.945942	0.0323362	0.116	0.980137	0.0257297	0.118	1.03013	0.0353925	0.124	1.03622	0.0504561				0.118	0.999908	0.018891
				0.13	0.998136	0.0151391				0.12	1.03132	0.0370799	0.126	0.979061	0.0270135	0.148	0.989198	0.0138704	0.118	1.02909	0.0240783	0.12	1.01989	0.0331874	0.126	1.01847	0.0526038				0.12	1.01582	0.0363721
				0.132	1.02127	0.0314106				0.122	1.00853	0.0202465	0.128	1.01653	0.0289028	0.15	1.02142	0.0298622	0.12	0.995099	0.0268063	0.122	1.01111	0.0231007	0.124	1.03622	0.0504561				0.122	0.987992	0.0287153
				0.134	0.952724	0.03231				0.124	0.980363	0.0289713	0.13	0.971486	0.0374243	0.154	1.02599	0.0104492	0.122	0.984489	0.0212264	0.126	1.02097	0.0375861	0.126	1.01847	0.0526038				0.124	0.952413	0.0401039
				0.136	0.988489	0.0244374				0.126	0.966722	0.0248776	0.132	1.00083	0.0321855	0.156	0.975323	0.0350309	0.124	0.997316	0.0338815	0.128	0.999975	0.0350865	0.128	0.938692	0.0406944				0.126	1.04763	0.0219133
				0.138	0.995899	0.0246094				0.128	0.993711	0.0397031	0.134	1.03132	0.0134318	0.158	0.993093	0.024536	0.126	1.03394	0.0236499	0.13	0.968721	0.0297202							0.128	1.02643	0.0267192
										0.13	0.964717	0.0276667	0.136	1.01365	0.0332779	0.16	0.991718	0.0189711	0.128	1.04177	0.0304014	0.132	0.933512	0.0404921							0.13	1.01002	0.0320885
										0.132	0.981514	0.042274	0.138	1.03919	0.0281061	0.162	1.00661	0.0190006	0.13	1.0015	0.0417026	0.134	0.937256	0.038327							0.132	1.00037	0.0127803
										0.134	1.05207	0.0239502	0.14	0.959607	0.0437004	0.164	1.00725	0.0190287	0.132	1.02995	0.030272	0.138	0.94317	0.0432111							0.134	1.01753	0.026479
										0.136	1.02439	0.0364137	0.142	0.908221	0.0349104	0.166	0.995583	0.0174896	0.134	1.02385	0.0223421	0.14	0.988755	0.0359555							0.136	0.996228	0.0223134
										0.138	1.00159	0.0285461	0.144	0.959398	0.0439989	0.168	0.973011	0.0203585	0.136	1.03756	0.0189661	0.142	1.0208	0.0282311							0.138	0.973944	0.0209671
										0.14	0.977032	0.0310726	0.146	0.975941	0.0306102	0.17	0.964871	0.0299589	0.138	1.01621	0.0245674										0.14	0.963554	0.0123864
										0.142	0.996699	0.0264721	0.148	1.04495	0.0218316	0.172	1.04337	0.0256396	0.14	1.02417	0.0226326										0.142	0.992557	0.0264867
										0.144	0.975898	0.0244265	0.15	1.05242	0.0487968	0.174	1.00765	0.032446	0.142	0.98207	0.0339664										0.144	1.00884	0.0228428
										0.146	1.00556	0.0320505	0.152	1.01012	0.0185012	0.176	0.994963	0.0239625	0.144	1.01436	0.0201032										0.146	1.02595	0.0308549
										0.148	1.00253	0.0327348	0.154	1.07379	0.05454	0.178	1.00921	0.0238155	0.146	0.981341	0.023066										0.148	1.04097	0.0206299
										0.15	1.00559	0.019941	0.156	0.991532	0.0580549	0.18	1.00925	0.0291492	0.148	1.03262	0.0161057										0.15	0.979121	0.025537
										0.152	0.992564	0.0245475	0.158	1.02167	0.0496136	0.182	0.980845	0.0129091	0.15	0.955668	0.0297809										0.152	1.00836	0.0133165
										0.154	0.994891	0.0328935				0.184	0.993989	0.0235716	0.152	1.01129	0.0213919										0.154	0.996197	0.0227283
										0.156	0.991047	0.0266405				0.186	1.02918	0.0217406	0.154	1.02048	0.0279248										0.156	0.973174	0.0254215
										0.158	1.01023	0.0288863				0.188	0.943038	0.025823	0.156	0.980861	0.0282593										0.158	1.01082	0.021318
										0.16	0.998045	0.0369922							0.158	1.02078	0.0288991										0.16	1.04061	0.0213369
										0.162	0.982207	0.0292322							0.16	0.955385	0.0307577										0.162	1.02093	0.0319788
										0.164	0.975781	0.030473							0.162	0.975299	0.0384204										0.164	0.989544	0.0248656
										0.166	0.951472	0.038444							0.164	0.976379	0.0385248										0.166	0.994152	0.0217572
										0.168	0.950929	0.0327127							0.166	1.02982	0.0235386										0.168	1.01298	0.0221443
										0.17	1.03203	0.037422							0.168	0.957871	0.0331377										0.17	0.977122	0.021894
										0.172	1.01437	0.0337927							0.17	0.959282	0.0415113										0.172	0.996556	0.0396993
										0.174	0.96935	0.0440498							0.172	1.03051	0.0309488										0.176	0.984693	0.0244761
										0.176	0.99494	0.0370546							0.174	1.02269	0.0359906										0.178	0.944289	0.0342707
																			0.176	1.03161	0.0218448										0.18	0.967294	0.0238883
																			0.178	1.01396	0.0335261										0.182	0.963013	0.0223813
																			0.182	0.992485	0.0266446										0.184	0.992113	0.0284846
																			0.184	1.00726	0.0227901										0.186	0.989479	0.0208171
																			0.186	1.03948	0.0293046										0.188	1.04392	0.0230584
																			0.188	1.0305	0.0330593										0.19	0.972829	0.0270383
																			0.192	0.986152	0.0324333										0.192	1.00408	0.0247457
																			0.194	0.997649	0.0369981										0.196	1.03631	0.0192009
																			0.196	1.02489	0.0372484										0.198	1.00774	0.0242367
																			0.198	0.990883	0.0390273										0.2	0.976679	0.024267
																			0.2	0.981018	0.0333658										0.202	0.984497	0.0302031
																			0.202	0.973772	0.0300391										0.204	0.965953	0.0216112
																			0.204	0.972627	0.0253156										0.206	1.01186	0.0243016
																			0.206	0.969294	0.0250656										0.208	0.980889	0.0208741
																			0.208	1.03128	0.0214493
